# Supplementary material for: Microbial Surface Biofilm Responds to the Growth-Reproduction-Senescence Cycle of the Dominant Coral Reef Macroalgae Sargassum spp
Source: Life (Basel). 2021 Nov 6;11(11):1199. doi: 10.3390/life11111199 (PMC8621314; doi:10.3390/life11111199)
Supplement: Supplementary file 1 [file life-11-01199-s001.zip]

Archive with 1 entries (1 files):
- life-1414274-supplementary.pdf
